# Supplementary material for: Lysophosphatidic Acid Stimulates Mitogenic Activity and Signaling in Human Neuroblastoma Cells through a Crosstalk with Anaplastic Lymphoma Kinase
Source: Biomolecules. 2024 May 28;14(6):631. doi: 10.3390/biom14060631 (PMC11201523; doi:10.3390/biom14060631)
Supplement: Supplementary file 1 [file biomolecules-14-00631-s001.zip]

Archive with 1 entries (1 files):
- biomolecules-2959460-supplementary.pdf
